# Supplementary material for: Case Report: Castleman Disease With an Associated Stromal Spindle Cell Proliferation, PDGFRB Mutation and p53 Expression: Clonal Origins of a Rare Disease
Source: Front Oncol. 2022 Apr 13;12:857606. doi: 10.3389/fonc.2022.857606 (PMC9043324; doi:10.3389/fonc.2022.857606)
Supplement: Supplementary file 2 [file Table_1.xlsx]

## Sheet: Sheet1
Age	Gender (M/F)	Location of Lymphadenopathy	Diagnosis
46	F	Right supraclavicular	Hyaline Vascular Castleman Disease
12	F	Left Cervical	Hyaline Vascular Castleman Disease
12	F	Left Posterior Scapular	Hyaline Vascular Castleman Disease
24	F	Left Inguinal	Hyaline Vascular Castleman Disease
35	F	Left Posterior Mediastinum	Hyaline Vascular Castleman Disease
39	F	Right lung, lower lobe	Hyaline Vascular Castleman Disease
44	M	Left Inguinal	Hyaline Vascular Castleman Disease
47	M	Axilla, unspecified laterality	Hyaline Vascular Castleman Disease
22	F	Right Cervical	Hyaline Vascular Castleman Disease
13	M	Left Axilla	Hyaline Vascular Castleman Disease
45	M	Abdominal Mass	Hyaline Vascular Castleman Disease
31	F	Left Cervical	Hyaline Vascular Castleman Disease
33	M	Peripancreatic Node	Hyaline Vascular Castleman Disease
23	F	Right Neck Medial Level 2	Hyaline Vascular Castleman Disease
47	M	Left Axilla	Hyaline Vascular Castleman Disease
52	M	Right Axilla	Hyaline Vascular Castleman Disease
52	M	Left groin	Hyaline Vascular Castleman Disease
42	M	Right Neck Level 4	Hyaline Vascular Castleman Disease
53	F	Retroperitneum Mass	Hyaline Vascular Castleman Disease
82	F	Peri-aortic	Hyaline Vascular Castleman Disease
23	F	Right Neck Level 2	Hyaline Vascular Castleman Disease
